# Supplementary material for: Development and Validation of a Brief Version of the Research Engagement Survey Tool
Source: Int J Environ Res Public Health. 2021 Sep 23;18(19):10020. doi: 10.3390/ijerph181910020 (PMC8507896; doi:10.3390/ijerph181910020)
Supplement: Supplementary file 1 [file ijerph-18-10020-s001.zip]

Archive with 1 entries (1 files):
- ijerph-1348211-supplementary.pdf
